# Supplementary material for: Identification of Cumin (Cuminum cyminum) MicroRNAs through Deep Sequencing and Their Impact on Plant Secondary Metabolism
Source: Plants (Basel). 2023 Apr 25;12(9):1756. doi: 10.3390/plants12091756 (PMC10180537; doi:10.3390/plants12091756)
Supplement: Supplementary file 1 [file plants-12-01756-s001.zip]

Archive with 1 entries (1 files):
- plants-2284968-supplementary.pdf
